# Supplementary material for: Longitudinal Changes in Neutrophil-to-Lymphocyte and Monocyte-to-Lymphocyte Ratios During Multiple Sclerosis Relapse
Source: J Clin Med. 2026 Jun 11;15(12):4539. doi: 10.3390/jcm15124539 (PMC13302109; doi:10.3390/jcm15124539)
Supplement: Supplementary file 1 [file jcm-15-04539-s001.zip]

Archive with 1 entries (1 files):
- jcm-4314506-supplementary.pdf
